# Supplementary material for: Fabrication of 3D Micro-Blades for the Cutting of Biological Structures in a Microfluidic Guillotine
Source: Micromachines (Basel). 2021 Aug 24;12(9):1005. doi: 10.3390/mi12091005 (PMC8472695; doi:10.3390/mi12091005)
Supplement: Supplementary file 1 [file micromachines-12-01005-s001.zip]

Archive with 1 entries (1 files):
- micromachines-1334171-supplementary.pdf
